# Supplementary material for: Immunoglobulin signature predicts risk of post-acute COVID-19 syndrome
Source: Nat Commun. 2022 Jan 25;13:446. doi: 10.1038/s41467-021-27797-1 (PMC8789854; doi:10.1038/s41467-021-27797-1)
Supplement: Supplementary file 5 — Source Data [file 41467_2021_27797_MOESM5_ESM.xlsx]

## Sheet: Sheet1
Index	PatID	Age	Resampling	Resampling_andH	Complete_OST	Sampling_month	Days	Asthma	COVID	Nr_Symptoms	Hospitalized	SevMax2	SevMax6	PACS	IgM	IgA	IgG1	IgG1_per	IgG2	IgG2_per	IgG3	IgG3_per	IgG4	IgG4_per
1	COV_ZH_1_ID	66	YES	YES	YES	ONE	12	NO	COVID	2	YES	Severe	Mild ARDS	YES	0.7	1.24	4.02	57.1	2.5	35.5	0.51	7.2	0.01	0.1
1.2	COV_ZH_1_ID	67	YES	YES	YES	SIX	214	NO	COVID	2	YES	Severe	Mild ARDS	YES	0.7	1.52	6.25	61.7	3.29	32.5	0.57	5.6	0.02	0.2
1.3	COV_ZH_1_ID	67	YES	YES	YES	TWELVE	395	NO	COVID	2	YES	Severe	Mild ARDS	YES	0.8	1.41	6.06	63.7	2.9	30.5	0.54	5.7	0.01	0.1
2	COV_ZH_2_ID	32	YES	YES	NO	ONE	13	NO	COVID	3	YES	Severe	Mild ARDS	NO	1.6	3.78	5.49	51.8	3.09	29.2	0.47	4.4	1.54	14.5
3	COV_ZH_3_ID	57	YES	YES	YES	ONE	14	YES	COVID	3	YES	Severe	Sev Pneu	YES	0.4	1.32	5.06	54.5	3.3	35.5	0.5	5.4	0.43	4.6
3.2	COV_ZH_3_ID	57	YES	YES	YES	SIX	213	YES	COVID	3	YES	Severe	Sev Pneu	YES	0.4	1.2	6.89	61.2	3.31	29.4	0.49	4.4	0.56	5
3.3	COV_ZH_3_ID	58	YES	YES	YES	TWELVE	396	YES	COVID	3	YES	Severe	Sev Pneu	YES	0.3	0.99	5.18	58.8	2.72	30.9	0.4	4.5	0.51	5.8
4	COV_ZH_4_ID	81	NO	NO	NO	ONE	14	NO	COVID	3	YES	Severe	Sev ARDS	#N/A	0.2	1.39	3.8	59.1	1.93	30	0.58	9	0.12	1.9
5	COV_ZH_5_ID	64	YES	YES	YES	ONE	17	NO	COVID	4	YES	Severe	Sev Pneu	YES	0.6	2.39	3.35	34.7	4.38	45.3	0.66	6.8	1.27	13.1
5.2	COV_ZH_5_ID	65	YES	YES	YES	SIX	213	NO	COVID	4	YES	Severe	Sev Pneu	YES	0.6	2.62	3.98	34	5.32	45.5	0.83	7.1	1.56	13.3
5.3	COV_ZH_5_ID	65	YES	YES	YES	TWELVE	397	NO	COVID	4	YES	Severe	Sev Pneu	YES	0.6	2.55	3.31	32.2	4.64	45.2	0.79	7.7	1.53	14.9
6	COV_ZH_6_ID	38	YES	YES	YES	ONE	13	YES	COVID	2	YES	Severe	Mild ARDS	YES	0.8	1.96	4.91	50.4	4.09	41.9	0.38	3.9	0.37	3.8
6.2	COV_ZH_6_ID	38	YES	YES	YES	SIX	210	YES	COVID	2	YES	Severe	Mild ARDS	YES	0.9	2.22	6.03	47.9	5.61	44.6	0.39	3.1	0.56	4.4
6.3	COV_ZH_6_ID	39	YES	YES	YES	TWELVE	397	YES	COVID	2	YES	Severe	Mild ARDS	YES	0.8	2.07	4.64	47	4.39	44.4	0.36	3.6	0.49	5
7	COV_ZH_7_ID	53	NO	NO	NO	ONE	11	NO	COVID	2	YES	Severe	Sev Pneu	#N/A	1.1	3.59	4.82	40.8	5.32	45	1.3	11	0.38	3.2
8	COV_ZH_8_ID	83	YES	YES	NO	ONE	25	NO	COVID	3	YES	Severe	Sev Pneu	NO	1.2	2.95	6.81	58.1	3.28	28	1.12	9.5	0.52	4.4
9	COV_ZH_9_ID	49	YES	YES	YES	ONE	2	NO	COVID	4	YES	Severe	Sev ARDS	YES	0.7	5.08	4.38	51.7	2.53	29.8	1.36	16	0.21	2.5
9.3	COV_ZH_9_ID	49	YES	YES	YES	SIX	196	NO	COVID	4	YES	Severe	Sev ARDS	YES	0.7	5.92	5.68	55.8	2.77	27.2	1.49	14.6	0.24	2.4
9.4	COV_ZH_9_ID	50	YES	YES	YES	TWELVE	386	NO	COVID	4	YES	Severe	Sev ARDS	YES	0.7	5.12	4.74	54.9	2.41	27.9	1.29	14.9	0.2	2.3
10	COV_ZH_10_ID	76	YES	YES	YES	ONE	10	NO	COVID	3	YES	Severe	Sev Pneu	NO	0.4	1.11	2.06	52	1.44	36.4	0.43	10.9	0.03	0.8
10.2	COV_ZH_10_ID	77	YES	YES	YES	SIX	228	NO	COVID	3	YES	Severe	Sev Pneu	NO	0.4	2.22	2.17	50.8	1.69	39.6	0.38	8.9	0.03	0.7
10.3	COV_ZH_10_ID	77	YES	YES	YES	TWELVE	382	NO	COVID	3	YES	Severe	Sev Pneu	NO	0.6	2.66	2.64	52.4	1.89	37.5	0.43	8.5	0.08	1.6
11	COV_ZH_11_ID	60	YES	YES	YES	ONE	10	NO	COVID	1	YES	Mild	Pneu	YES	0.6	3.47	6.14	66.3	1.9	20.5	0.62	6.7	0.6	6.5
11.2	COV_ZH_11_ID	61	YES	YES	YES	SIX	217	NO	COVID	1	YES	Mild	Pneu	YES	0.6	3.75	7.76	68.9	2.18	19.3	0.67	5.9	0.66	5.9
11.3	COV_ZH_11_ID	61	YES	YES	YES	TWELVE	387	NO	COVID	1	YES	Mild	Pneu	YES	0.6	3.71	7.08	65.7	2.06	19.1	0.82	7.6	0.81	7.5
12	COV_ZH_12_ID	53	YES	YES	YES	ONE	4	NO	COVID	3	NO	Mild	Mild	YES	1	1.48	3.89	38.3	4.55	44.8	1.28	12.6	0.43	4.2
12.2	COV_ZH_12_ID	54	YES	YES	YES	SIX	198	NO	COVID	3	NO	Mild	Mild	YES	1.1	1.59	4.79	42.6	4.86	43.2	1.08	9.6	0.52	4.6
12.3	COV_ZH_12_ID	54	YES	YES	YES	TWELVE	388	NO	COVID	3	NO	Mild	Mild	YES	1.2	1.6	4.92	49.1	3.94	39.3	0.73	7.3	0.44	4.4
13	COV_ZH_13_ID	42	YES	YES	YES	ONE	4	NO	COVID	3	NO	Mild	Mild	NO	1.3	2.31	5.06	49	4.43	42.9	0.64	6.2	0.19	1.8
13.3	COV_ZH_13_ID	42	YES	YES	YES	SIX	219	NO	COVID	3	NO	Mild	Mild	NO	1.3	2.45	4.74	49.5	4.1	42.8	0.53	5.5	0.2	2.1
13.4	COV_ZH_13_ID	43	YES	YES	YES	TWELVE	392	NO	COVID	3	NO	Mild	Mild	NO	1.3	2.39	4.9	52.4	3.76	40.2	0.52	5.6	0.18	1.9
14	COV_ZH_14_ID	42	YES	YES	YES	ONE	7	NO	COVID	2	NO	Mild	Mild	NO	1	1.77	2.78	25.2	4.73	43	1.97	17.9	1.53	13.9
14.3	COV_ZH_14_ID	42	YES	YES	YES	SIX	222	NO	COVID	2	NO	Mild	Mild	NO	0.9	1.82	2.61	25.4	4.28	41.6	1.73	16.8	1.66	16.1
14.4	COV_ZH_14_ID	43	YES	YES	YES	TWELVE	395	NO	COVID	2	NO	Mild	Mild	NO	1.2	1.88	2.96	28.1	4.12	39.1	1.78	16.9	1.67	15.9
15	COV_ZH_15_ID	84	NO	NO	NO	ONE	3	NO	COVID	2	YES	Severe	Sev Pneu	#N/A	0.7	1.68	7.84	81.4	1.24	12.9	0.49	5.1	0.06	0.6
16	COV_ZH_16_ID	68	YES	YES	YES	ONE	13	NO	COVID	2	YES	Severe	Sev Pneu	YES	0.5	3.18	4.21	57.6	2.28	31.2	0.42	5.7	0.4	5.5
16.2	COV_ZH_16_ID	68	YES	YES	YES	SIX	201	NO	COVID	2	YES	Severe	Sev Pneu	YES	0.4	3.92	6.61	62.2	2.69	25.3	0.49	4.6	0.84	7.9
16.3	COV_ZH_16_ID	69	YES	YES	YES	TWELVE	385	NO	COVID	2	YES	Severe	Sev Pneu	YES	0.3	3.7	6.92	61.6	2.78	24.8	0.57	5.1	0.96	8.5
17	COV_ZH_17_ID	45	YES	YES	NO	ONE	8	YES	COVID	3	YES	Severe	Sev Pneu	YES	0.8	2.34	4.61	48.5	3.66	38.5	0.66	6.9	0.57	6
18	COV_ZH_18_ID	75	YES	YES	NO	ONE	27	NO	COVID	3	YES	Severe	Sev ARDS	YES	0.6	2.79	8.14	70.9	1.32	11.5	0.55	4.8	1.47	12.8
19	COV_ZH_19_ID	28	YES	YES	NO	ONE	36	YES	COVID	5	NO	Mild	Mild	YES	2.1	0.02	4.76	47.6	3.5	35	1.53	15.3	0.22	2.2
20	COV_ZH_20_ID	55	YES	YES	YES	ONE	28	NO	COVID	4	NO	Mild	Mild	YES	0.9	3.21	5.9	43.4	6.37	46.8	0.9	6.6	0.43	3.2
20.2	COV_ZH_20_ID	55	YES	YES	YES	SIX	217	NO	COVID	4	NO	Mild	Mild	YES	0.7	2.82	6.06	46	5.9	44.8	0.77	5.9	0.43	3.3
20.3	COV_ZH_20_ID	56	YES	YES	YES	TWELVE	397	NO	COVID	4	NO	Mild	Mild	YES	0.7	3.14	5.55	45.2	5.3	43.2	0.91	7.4	0.51	4.2
21	COV_ZH_21_ID	30	YES	YES	YES	ONE	6	NO	COVID	2	NO	Mild	Mild	NO	0.5	3.87	6.69	47.7	5.55	39.6	1.01	7.2	0.78	5.6
21.2	COV_ZH_21_ID	30	YES	YES	YES	SIX	205	NO	COVID	2	NO	Mild	Mild	NO	0.4	3.93	5.72	43.2	5.83	44.1	0.86	6.5	0.82	6.2
21.3	COV_ZH_21_ID	31	YES	YES	YES	TWELVE	388	NO	COVID	2	NO	Mild	Mild	NO	0.4	3.73	4.56	39.4	5.49	47.4	0.82	7.1	0.71	6.1
22	COV_ZH_22_ID	76	YES	YES	YES	ONE	17	NO	COVID	4	YES	Severe	Sev Pneu	NO	1.5	2.98	4.75	42.6	4.39	39.4	1.8	16.2	0.2	1.8
22.2	COV_ZH_22_ID	76	YES	YES	YES	SIX	203	NO	COVID	4	YES	Severe	Sev Pneu	NO	1	2.21	4.28	41.8	4.45	43.5	1.31	12.8	0.2	2
22.3	COV_ZH_22_ID	77	YES	YES	YES	TWELVE	384	NO	COVID	4	YES	Severe	Sev Pneu	NO	1.1	2.4	4.37	44.3	3.98	40.3	1.33	13.5	0.19	1.9
23	COV_ZH_23_ID	69	NO	NO	NO	ONE	9	NO	COVID	4	YES	Severe	Sev Pneu	#N/A	1.2	2.95	6.55	63.7	1.89	18.4	1.54	15	0.31	3
24	COV_ZH_24_ID	34	YES	YES	NO	ONE	11	NO	COVID	3	YES	Severe	Sev Pneu	NO	0.8	1.57	6.98	56.5	3.88	31.4	1.26	10.2	0.23	1.9
24.2	COV_ZH_24_ID	35	YES	YES	NO	SIX	207	NO	COVID	3	YES	Severe	Sev Pneu	NO	0.8	1.71	8.54	58.4	4.52	30.9	1.33	9.1	0.23	1.6
25	COV_ZH_25_ID	27	YES	YES	YES	ONE	2	NO	COVID	0	NO	Mild	Mild	NO	0.9	2.21	6.79	47.4	6.38	44.5	0.5	3.5	0.66	4.6
25.2	COV_ZH_25_ID	27	YES	YES	YES	SIX	184	NO	COVID	0	NO	Mild	Mild	NO	0.7	2.34	6.95	50.5	5.5	40	0.53	3.9	0.78	5.7
25.3	COV_ZH_25_ID	28	YES	YES	YES	TWELVE	375	NO	COVID	0	NO	Mild	Mild	NO	0.8	2.23	6.21	49.2	5.15	40.8	0.56	4.4	0.7	5.5
26	COV_ZH_26_ID	78	YES	YES	YES	ONE	9	NO	COVID	4	YES	Mild	Pneu	NO	0.7	2.33	5.08	47.8	4.59	43.2	0.34	3.2	0.61	5.7
26.2	COV_ZH_26_ID	79	YES	YES	YES	SIX	190	NO	COVID	4	YES	Mild	Pneu	NO	0.8	2.4	6.81	50.8	5.44	40.6	0.41	3.1	0.75	5.6
26.3	COV_ZH_26_ID	79	YES	YES	YES	TWELVE	371	NO	COVID	4	YES	Mild	Pneu	NO	0.8	2.62	6.38	51.7	4.8	38.9	0.41	3.3	0.75	6.1
27	COV_ZH_27_ID	38	YES	YES	YES	ONE	38	YES	COVID	3	NO	Mild	Pneu	YES	1	0.82	3.82	55.4	2.64	38.3	0.39	5.7	0.04	0.6
27.2	COV_ZH_27_ID	39	YES	YES	YES	SIX	216	YES	COVID	3	NO	Mild	Pneu	YES	1.1	0.8	4.42	60.1	2.53	34.4	0.37	5	0.04	0.5
27.3	COV_ZH_27_ID	39	YES	YES	YES	TWELVE	411	YES	COVID	3	NO	Mild	Pneu	YES	1	0.77	3.31	56.3	2.22	37.8	0.32	5.4	0.03	0.5
28	COV_ZH_28_ID	36	YES	YES	NO	ONE	15	NO	COVID	3	YES	Mild	Pneu	NO	1.9	3.77	4.17	39	5.96	55.8	0.21	2	0.34	3.2
28.2	COV_ZH_28_ID	36	YES	YES	NO	SIX	191	NO	COVID	3	YES	Mild	Pneu	NO	1.8	3.49	4.34	38.6	6.37	56.6	0.2	1.8	0.34	3
29	COV_ZH_29_ID	19	YES	YES	YES	ONE	8	NO	COVID	2	YES	Mild	Mild	NO	1.1	2.58	8.1	59.3	2.49	18.2	0.7	5.1	2.38	17.4
29.2	COV_ZH_29_ID	19	YES	YES	YES	SIX	196	NO	COVID	2	YES	Mild	Mild	NO	1.1	2.32	8.87	60.6	2.71	18.5	0.51	3.5	2.55	17.4
29.3	COV_ZH_29_ID	20	YES	YES	YES	TWELVE	367	NO	COVID	2	YES	Mild	Mild	NO	1.1	2.42	7.97	58.1	2.57	18.7	0.55	4	2.62	19.1
30	COV_ZH_30_ID	57	YES	YES	NO	ONE	10	NO	COVID	4	YES	Severe	Sev Pneu	YES	0.9	3.51	4.07	40.3	5.1	50.4	0.5	4.9	0.44	4.4
30.2	COV_ZH_30_ID	58	YES	YES	NO	SIX	182	NO	COVID	4	YES	Severe	Sev Pneu	YES	0.8	3.49	3.66	43	4.19	49.2	0.37	4.3	0.3	3.5
31	COV_ZH_31_ID	59	YES	YES	YES	ONE	10	YES	COVID	4	YES	Severe	Sev Pneu	YES	0.5	1.73	5.11	49.5	4.41	42.7	0.38	3.7	0.43	4.2
31.2	COV_ZH_31_ID	59	YES	YES	YES	SIX	185	YES	COVID	4	YES	Severe	Sev Pneu	YES	0.4	1.76	6.34	53.6	4.63	39.1	0.35	3	0.51	4.3
31.3	COV_ZH_31_ID	59	YES	YES	YES	TWELVE	367	YES	COVID	4	YES	Severe	Sev Pneu	YES	0.4	1.66	6.28	56.7	4	36.1	0.31	2.8	0.48	4.3
32	COV_ZH_32_ID	54	YES	YES	NO	ONE	5	NO	COVID	3	NO	Severe	Sev ARDS	YES	0.5	2.41	5.48	39.2	4.08	29.2	2.81	20.1	1.61	11.5
33	COV_ZH_33_ID	61	YES	YES	NO	ONE	6	YES	COVID	5	YES	Severe	Sev ARDS	YES	0.9	1.25	4.28	61.6	1.95	28.1	0.45	6.5	0.27	3.9
33.3	COV_ZH_33_ID	61	YES	YES	NO	SIX	188	YES	COVID	5	YES	Severe	Sev ARDS	YES	0.8	1.44	6.57	71.6	1.61	17.5	0.6	6.5	0.4	4.4
34	COV_ZH_34_ID	43	NO	NO	NO	ONE	39	NO	COVID	3	NO	Mild	Mild	#N/A	0.5	1.16	5.2	42.7	5.37	44.1	1.18	9.7	0.42	3.5
35	COV_ZH_35_ID	25	YES	YES	NO	ONE	36	NO	COVID	3	NO	Mild	Mild	YES	0.5	1.28	6.88	63.6	3.32	30.7	0.49	4.5	0.13	1.2
35.2	COV_ZH_35_ID	26	YES	YES	NO	SIX	229	NO	COVID	3	NO	Mild	Mild	YES	0.6	1.58	8.31	66.6	3.51	28.1	0.5	4	0.15	1.2
36	COV_ZH_36_ID	64	YES	YES	NO	ONE	27	NO	COVID	5	YES	Mild	Pneu	YES	0.5	2.34	6.78	65.4	3.17	30.6	0.19	1.8	0.23	2.2
36.2	COV_ZH_36_ID	65	YES	YES	NO	SIX	218	NO	COVID	5	YES	Mild	Pneu	YES	0.4	2.71	8.66	72.3	2.93	24.5	0.17	1.4	0.22	1.8
37	COV_ZH_37_ID	59	YES	YES	YES	ONE	16	NO	COVID	2	NO	Mild	Mild	NO	1.2	2.38	4.88	52.9	3.42	37.1	0.81	8.8	0.11	1.2
37.2	COV_ZH_37_ID	59	YES	YES	YES	SIX	214	NO	COVID	2	NO	Mild	Mild	NO	0.9	2.14	4.56	52	3.37	38.4	0.71	8.1	0.13	1.5
37.3	COV_ZH_37_ID	60	YES	YES	YES	TWELVE	408	NO	COVID	2	NO	Mild	Mild	NO	1	2.06	4.38	52.1	3.36	40	0.57	6.8	0.1	1.2
38	COV_ZH_38_ID	20	YES	YES	NO	ONE	6	NO	COVID	1	NO	Mild	Mild	NO	0.8	1.58	6.91	44.7	6.07	39.2	1.3	8.4	1.19	7.7
38.2	COV_ZH_38_ID	20	YES	YES	NO	SIX	195	NO	COVID	1	NO	Mild	Mild	NO	0.8	2.17	6.32	43.4	5.92	40.7	1.06	7.3	1.25	8.6
39	COV_ZH_39_ID	41	YES	YES	YES	ONE	8	NO	COVID	2	NO	Mild	Mild	NO	1.4	4.12	9.29	64.1	4.04	27.9	1.11	7.7	0.06	0.4
39.2	COV_ZH_39_ID	42	YES	YES	YES	SIX	181	NO	COVID	2	NO	Mild	Mild	NO	1.2	3.95	10.1	67.6	3.88	26	0.9	6	0.05	0.3
39.3	COV_ZH_39_ID	42	YES	YES	YES	TWELVE	377	NO	COVID	2	NO	Mild	Mild	NO	1.2	3.9	9.02	65.8	3.68	26.8	0.97	7.1	0.04	0.3
40	COV_ZH_40_ID	52	YES	YES	YES	ONE	9	YES	COVID	3	NO	Mild	Mild	YES	1.4	4.36	6.67	55.5	4.47	37.2	0.58	4.8	0.29	2.4
40.2	COV_ZH_40_ID	53	YES	YES	YES	SIX	177	YES	COVID	3	NO	Mild	Mild	YES	1.2	4.01	6.78	57.7	4.2	35.7	0.5	4.3	0.28	2.4
40.3	COV_ZH_40_ID	53	YES	YES	YES	TWELVE	372	YES	COVID	3	NO	Mild	Mild	YES	1.3	3.9	6.13	59.4	3.45	33.4	0.49	4.7	0.25	2.4
41	COV_ZH_41_ID	80	YES	YES	NO	ONE	23	YES	COVID	3	YES	Severe	Sev ARDS	NO	2.4	0.34	9.39	71.4	2.44	18.6	1.09	8.3	0.23	1.7
41.2	COV_ZH_41_ID	80	YES	YES	NO	SIX	224	YES	COVID	3	YES	Severe	Sev ARDS	NO	0.9	2.4	5.1	57.4	2.68	30.2	0.89	10	0.21	2.4
42	COV_ZH_42_ID	79	NO	NO	NO	ONE	14	NO	COVID	3	YES	Severe	Mild ARDS	#N/A	0.9	2.78	3.48	63.4	0.94	17.1	0.87	15.8	0.2	3.6
43	COV_ZH_43_ID	77	NO	NO	NO	ONE	45	NO	COVID	3	YES	Severe	Sev ARDS	#N/A	1.1	3.22	4.87	53.1	3.55	38.7	0.63	6.9	0.12	1.3
44	COV_ZH_44_ID	63	YES	YES	YES	ONE	43	NO	COVID	3	YES	Severe	Sev Pneu	YES	0.8	4.05	8.54	61.4	4.34	31.2	0.78	5.6	0.26	1.9
44.2	COV_ZH_44_ID	63	YES	YES	YES	SIX	244	NO	COVID	3	YES	Severe	Sev Pneu	YES	0.8	3.2	7.25	57	4.54	35.7	0.67	5.3	0.25	2
44.3	COV_ZH_44_ID	64	YES	YES	YES	TWELVE	441	NO	COVID	3	YES	Severe	Sev Pneu	YES	0.7	3.19	7.95	59.9	4.5	33.9	0.61	4.6	0.21	1.6
45	COV_ZH_45_ID	52	YES	YES	NO	ONE	36	NO	COVID	4	YES	Severe	Sev ARDS	YES	1.1	2.45	5.02	63.2	2.27	28.6	0.39	4.9	0.26	3.3
45.2	COV_ZH_45_ID	53	YES	YES	NO	SIX	245	NO	COVID	4	YES	Severe	Sev ARDS	YES	1.2	3.21	5.59	59.6	3.16	33.7	0.29	3.1	0.34	3.6
46	COV_ZH_46_ID	40	YES	YES	NO	ONE	11	NO	COVID	3	YES	Severe	Mod ARDS	YES	0.5	2.88	3.6	47.1	2.72	35.6	1.23	16.1	0.09	1.2
47	COV_ZH_47_ID	58	YES	YES	YES	ONE	32	NO	COVID	4	YES	Severe	Mod ARDS	YES	0.9	1.7	4.32	55.1	2.84	36.2	0.46	5.9	0.22	2.8
47.3	COV_ZH_47_ID	59	YES	YES	YES	SIX	255	NO	COVID	4	YES	Severe	Mod ARDS	YES	0.6	1.53	4.51	47.3	4.13	43.3	0.4	4.2	0.49	5.1
47.4	COV_ZH_47_ID	59	YES	YES	YES	TWELVE	394	NO	COVID	4	YES	Severe	Mod ARDS	YES	0.5	1.66	4.08	47.3	3.69	42.8	0.38	4.4	0.48	5.6
48	COV_ZH_48_ID	81	YES	YES	YES	ONE	32	NO	COVID	1	YES	Severe	Sev Pneu	YES	0.6	3.16	5.07	51.1	3.06	30.8	1.64	16.5	0.15	1.5
48.2	COV_ZH_48_ID	82	YES	YES	YES	SIX	224	NO	COVID	1	YES	Severe	Sev Pneu	YES	0.4	2.75	5.53	53.8	2.71	26.4	1.87	18.2	0.17	1.7
48.3	COV_ZH_48_ID	82	YES	YES	YES	TWELVE	406	NO	COVID	1	YES	Severe	Sev Pneu	YES	0.3	2.42	4.73	52.1	2.49	27.5	1.7	18.7	0.15	1.7
49	COV_ZH_49_ID	92	NO	NO	NO	ONE	16	NO	COVID	1	YES	Severe	Mild ARDS	#N/A	1.2	4.81	5.37	55.1	3.48	35.7	0.51	5.2	0.39	4
50	COV_ZH_50_ID	59	YES	YES	YES	ONE	33	YES	COVID	4	YES	Severe	Mod ARDS	YES	0.5	2.66	4.82	67.4	1.82	25.5	0.28	3.9	0.23	3.2
50.2	COV_ZH_50_ID	60	YES	YES	YES	SIX	222	YES	COVID	4	YES	Severe	Mod ARDS	YES	0.4	3.2	5.38	60.7	2.99	33.7	0.24	2.7	0.25	2.8
50.3	COV_ZH_50_ID	60	YES	YES	YES	TWELVE	404	YES	COVID	4	YES	Severe	Mod ARDS	YES	0.4	3.09	3.8	53.7	2.75	38.9	0.18	2.5	0.34	4.8
51	COV_ZH_51_ID	81	YES	YES	NO	ONE	38	NO	COVID	2	YES	Severe	Mod ARDS	YES	0.7	4.47	13.29	49.5	9.43	35.1	2.52	9.4	1.61	6
51.2	COV_ZH_51_ID	81	YES	YES	NO	SIX	229	NO	COVID	2	YES	Severe	Mod ARDS	YES	0.5	2.41	8.38	55.2	4.58	30.2	0.96	6.3	1.27	8.4
52	COV_ZH_52_ID	62	YES	YES	NO	ONE	16	NO	COVID	3	YES	Severe	Sev Pneu	YES	0.6	4.39	3.06	43	2.88	40.4	0.77	10.8	0.41	5.8
52.2	COV_ZH_52_ID	62	YES	YES	NO	SIX	205	NO	COVID	3	YES	Severe	Sev Pneu	YES	0.5	5	4.5	49.7	3.08	34	0.84	9.3	0.63	7
53	COV_ZH_53_ID	81	NO	NO	NO	ONE	28	NO	COVID	3	YES	Severe	Mild ARDS	#N/A	1	2.27	6.44	66	2.59	26.5	0.46	4.7	0.27	2.8
54	COV_ZH_54_ID	68	NO	NO	NO	ONE	13	NO	COVID	2	YES	Mild	Pneu	#N/A	0.9	1.18	2.38	48.4	1.17	23.8	0.75	15.2	0.62	12.6
55	COV_ZH_55_ID	30	NO	NO	NO	ONE	7	NO	COVID	2	YES	Mild	Mild	#N/A	0.6	0.82	2.44	47.3	2.2	42.6	0.37	7.2	0.15	2.9
56	COV_ZH_56_ID	79	YES	YES	YES	ONE	49	NO	COVID	3	YES	Severe	Mod ARDS	YES	1.2	2.4	4.11	54	2.77	36.4	0.71	9.3	0.02	0.3
56.2	COV_ZH_56_ID	79	YES	YES	YES	SIX	242	NO	COVID	3	YES	Severe	Mod ARDS	YES	0.5	1.22	3.48	53.7	2.37	36.6	0.61	9.4	0.02	0.3
56.3	COV_ZH_56_ID	80	YES	YES	YES	TWELVE	416	NO	COVID	3	YES	Severe	Mod ARDS	YES	0.5	1.34	2.83	49.7	2.27	39.9	0.58	10.2	0.01	0.2
57	COV_ZH_57_ID	47	YES	YES	NO	ONE	33	NO	COVID	3	YES	Severe	Mod ARDS	NO	1.2	4.65	7.53	43.5	6.64	38.3	2.63	15.2	0.53	3.1
57.2	COV_ZH_57_ID	48	YES	YES	NO	SIX	225	NO	COVID	3	YES	Severe	Mod ARDS	NO	0.8	3.27	6.6	44.1	6.3	42.1	1.65	11	0.41	2.7
58	COV_ZH_58_ID	94	NO	NO	NO	ONE	31	NO	COVID	2	YES	Severe	Sev Pneu	#N/A	1.1	3.62	7.1	52.8	4.04	30	1.37	10.2	0.94	7
59	COV_ZH_59_ID	80	NO	NO	NO	ONE	19	NO	COVID	4	YES	Mild	Pneu	#N/A	6.7	3.73	7.08	76.7	1.59	17.2	0.31	3.4	0.25	2.7
60	COV_ZH_60_ID	57	YES	YES	YES	ONE	9	NO	COVID	1	YES	Severe	Sev Pneu	YES	0.6	1.24	5.15	60.7	2.14	25.2	0.63	7.4	0.57	6.7
60.2	COV_ZH_60_ID	58	YES	YES	YES	SIX	195	NO	COVID	1	YES	Severe	Sev Pneu	YES	0.6	1.36	6.44	66.1	1.99	20.4	0.69	7.1	0.63	6.5
60.3	COV_ZH_60_ID	58	YES	YES	YES	TWELVE	370	NO	COVID	1	YES	Severe	Sev Pneu	YES	0.7	1.39	5.71	63.4	1.88	20.9	0.74	8.2	0.67	7.4
61	COV_ZH_61_ID	61	YES	YES	NO	ONE	7	NO	COVID	3	YES	Severe	Sev Pneu	YES	0.5	3.09	6.92	66.7	2.8	27	0.3	2.9	0.35	3.4
61.2	COV_ZH_61_ID	61	YES	YES	NO	SIX	194	NO	COVID	3	YES	Severe	Sev Pneu	YES	0.4	2.68	8.36	70.7	2.85	24.1	0.27	2.3	0.34	2.9
62	COV_ZH_62_ID	65	YES	YES	YES	ONE	15	NO	COVID	3	YES	Severe	Mild ARDS	YES	1.3	3.05	7.5	44.9	7.04	42.1	1.63	9.8	0.54	3.2
62.2	COV_ZH_62_ID	65	YES	YES	YES	SIX	197	NO	COVID	3	YES	Severe	Mild ARDS	YES	1.1	2.02	5.5	40.1	6.76	49.3	0.95	6.9	0.51	3.7
62.3	COV_ZH_62_ID	66	YES	YES	YES	TWELVE	376	NO	COVID	3	YES	Severe	Mild ARDS	YES	1	1.97	4.74	39.1	5.71	47.2	1.07	8.8	0.59	4.9
63	COV_ZH_63_ID	79	YES	YES	NO	ONE	41	NO	COVID	2	YES	Severe	Mod ARDS	YES	0.8	4.35	5.34	53.9	3.66	37	0.62	6.3	0.28	2.8
63.2	COV_ZH_63_ID	80	YES	YES	NO	SIX	229	NO	COVID	2	YES	Severe	Mod ARDS	YES	0.6	2.85	4.86	53.3	3.33	36.6	0.57	6.3	0.35	3.8
64	COV_ZH_64_ID	75	NO	NO	NO	ONE	12	NO	COVID	2	YES	Severe	Sev Pneu	#N/A	1.2	2.59	5.49	45.8	5.59	46.6	0.51	4.3	0.41	3.4
65	COV_ZH_65_ID	66	NO	NO	NO	ONE	14	NO	COVID	3	YES	Mild	Pneu	#N/A	1.3	2.01	3.12	31.9	5.95	60.9	0.36	3.7	0.34	3.5
66	COV_ZH_66_ID	30	YES	YES	YES	ONE	12	NO	COVID	1	YES	Mild	Mild	NO	0.9	2.2	4.38	47.9	3.69	40.3	0.74	8.1	0.34	3.7
66.2	COV_ZH_66_ID	30	YES	YES	YES	SIX	191	NO	COVID	1	YES	Mild	Mild	NO	0.9	2.51	5.38	51.2	4.04	38.4	0.75	7.1	0.34	3.2
66.3	COV_ZH_66_ID	31	YES	YES	YES	TWELVE	370	NO	COVID	1	YES	Mild	Mild	NO	0.9	2.58	4.29	50	3.28	38.2	0.69	8	0.32	3.7
67	COV_ZH_67_ID	40	YES	YES	NO	ONE	7	NO	COVID	3	YES	Mild	Pneu	YES	0.4	2.11	4.13	47.7	3.04	35.1	1.17	13.5	0.32	3.7
67.2	COV_ZH_67_ID	41	YES	YES	NO	SIX	190	NO	COVID	3	YES	Mild	Pneu	YES	0.6	3.05	5.85	52.9	3.75	33.9	1.02	9.2	0.44	4
68	COV_ZH_68_ID	69	YES	YES	YES	ONE	36	NO	COVID	3	YES	Severe	Mod ARDS	YES	0.6	4.01	9.07	76.8	2.05	17.4	0.57	4.8	0.12	1
68.2	COV_ZH_68_ID	70	YES	YES	YES	SIX	216	NO	COVID	3	YES	Severe	Mod ARDS	YES	0.6	3.5	9	77.1	2.08	17.8	0.5	4.3	0.1	0.9
68.3	COV_ZH_68_ID	70	YES	YES	YES	TWELVE	393	NO	COVID	3	YES	Severe	Mod ARDS	YES	0.6	3.45	8.76	77.9	1.89	16.8	0.52	4.6	0.08	0.7
69	COV_ZH_69_ID	73	YES	YES	YES	ONE	3	NO	COVID	1	YES	Mild	Mild	NO	0.9	1.75	2.72	54.4	1.75	35	0.51	10.2	0.02	0.4
69.2	COV_ZH_69_ID	74	YES	YES	YES	SIX	181	NO	COVID	1	YES	Mild	Mild	NO	1.2	2.08	4.44	59.4	2.37	31.7	0.63	8.4	0.04	0.5
69.3	COV_ZH_69_ID	74	YES	YES	YES	TWELVE	357	NO	COVID	1	YES	Mild	Mild	NO	1.1	2.13	3.52	57.9	1.96	32.2	0.56	9.2	0.04	0.7
70	COV_ZH_70_ID	67	NO	NO	NO	ONE	4	NO	COVID	3	YES	Severe	Mod ARDS	#N/A	0.4	1.74	3.64	46.9	3.16	40.7	0.69	8.9	0.27	3.5
71	COV_ZH_71_ID	55	NO	YES	YES	ONE	-50	NO	Healthy	0	NO	Healthy	Healthy	NO	2	1.79	6.89	55.9	4.74	38.4	0.46	3.7	0.24	1.9
72	COV_ZH_72_ID	43	NO	YES	YES	ONE	-50	NO	Healthy	0	NO	Healthy	Healthy	NO	0.8	2.26	6.82	53.4	3.27	25.6	0.68	5.3	2	15.7
73	COV_ZH_73_ID	52	NO	YES	YES	ONE	-50	NO	Healthy	0	NO	Healthy	Healthy	NO	0.8	1.67	6.3	62.5	2.86	28.4	0.52	5.2	0.4	4
74	COV_ZH_74_ID	49	NO	YES	YES	ONE	-50	NO	Healthy	0	NO	Healthy	Healthy	NO	1	0.52	3.2	54.4	2.14	36.4	0.26	4.4	0.28	4.8
75	COV_ZH_75_ID	50	NO	YES	YES	ONE	-50	NO	Healthy	0	NO	Healthy	Healthy	NO	0.8	2.65	4.91	46.6	3.61	34.3	0.28	2.7	1.74	16.5
76	COV_ZH_76_ID	31	NO	YES	YES	ONE	-50	NO	Healthy	0	NO	Healthy	Healthy	NO	1.3	2.8	8.8	57.5	5.47	35.8	0.88	5.8	0.15	1
77	COV_ZH_77_ID	30	NO	YES	YES	ONE	-50	NO	Healthy	0	NO	Healthy	Healthy	NO	1	1.72	5.41	49.3	4.83	44	0.32	2.9	0.41	3.7
78	COV_ZH_78_ID	27	NO	YES	YES	ONE	-50	NO	Healthy	0	NO	Healthy	Healthy	NO	1.3	1.52	4.48	49	4.15	45.4	0.33	3.6	0.18	2
79	COV_ZH_79_ID	27	NO	YES	YES	ONE	-50	NO	Healthy	0	NO	Healthy	Healthy	NO	1	1.64	5.75	59.3	3.36	34.6	0.26	2.7	0.33	3.4
80	COV_ZH_80_ID	50	NO	YES	YES	ONE	-50	YES	Healthy	0	NO	Healthy	Healthy	NO	1	1.44	4.8	52.2	4.11	44.7	0.27	2.9	0.01	0.1
81	COV_ZH_81_ID	30	NO	YES	YES	ONE	-50	NO	Healthy	0	NO	Healthy	Healthy	NO	1.5	1.48	4.56	55.8	2.65	32.4	0.33	4	0.63	7.7
82	COV_ZH_82_ID	59	NO	YES	YES	ONE	-50	NO	Healthy	0	NO	Healthy	Healthy	NO	1.7	1.69	3.79	48.5	3.54	45.3	0.44	5.6	0.05	0.6
83	COV_ZH_83_ID	32	NO	YES	YES	ONE	-50	NO	Healthy	0	NO	Healthy	Healthy	NO	1.1	1.93	5.9	50.7	4.29	36.9	0.98	8.4	0.47	4
85	COV_ZH_85_ID	31	NO	YES	YES	ONE	-50	NO	Healthy	0	NO	Healthy	Healthy	NO	1	0.85	5.27	55.4	2.98	31.3	0.5	5.3	0.76	8
86	COV_ZH_86_ID	45	NO	YES	YES	ONE	-50	NO	Healthy	0	NO	Healthy	Healthy	NO	0.9	1.52	5.54	43	6.77	52.6	0.35	2.7	0.22	1.7
87	COV_ZH_87_ID	34	NO	YES	YES	ONE	-50	NO	Healthy	0	NO	Healthy	Healthy	NO	1.6	2.23	5.48	48.1	4.76	41.8	0.5	4.4	0.65	5.7
88	COV_ZH_88_ID	26	NO	YES	YES	ONE	-50	NO	Healthy	0	NO	Healthy	Healthy	NO	0.5	1.05	5.42	51.9	3.9	37.4	0.55	5.3	0.57	5.5
90	COV_ZH_90_ID	29	NO	YES	YES	ONE	-50	NO	Healthy	0	NO	Healthy	Healthy	NO	1.4	2.43	6.34	53.8	4.04	34.3	0.62	5.3	0.79	6.7
90.2	COV_ZH_90_ID	29	YES	YES	NO	ONE	33	NO	COVID	1	NO	Mild	Mild	NO	1.6	2.78	6.23	53.7	3.9	33.6	0.61	5.3	0.87	7.5
90.3	COV_ZH_90_ID	29	YES	YES	NO	SIX	105	NO	COVID	1	NO	Mild	Mild	NO	1.5	2.3	5.53	55.7	3.1	31.2	0.54	5.4	0.76	7.7
91	COV_ZH_91_ID	33	NO	YES	YES	ONE	-50	NO	Healthy	0	NO	Healthy	Healthy	NO	1.8	2.22	6.15	53.4	4.24	36.8	0.88	7.6	0.24	2.1
94	COV_ZH_94_ID	40	YES	YES	NO	ONE	7	NO	COVID	3	NO	Mild	Mild	YES	1.1	2.28	5.92	47.6	4.09	32.9	2.03	16.3	0.41	3.3
94.2	COV_ZH_94_ID	41	YES	YES	NO	SIX	251	NO	COVID	3	NO	Mild	Mild	YES	1	2.24	5.79	51.2	3.57	31.6	1.54	13.6	0.41	3.6
95	COV_ZH_95_ID	31	NO	NO	NO	ONE	9	NO	COVID	3	NO	Mild	Mild	#N/A	1.8	2.79	6.28	52.1	4.64	38.5	0.95	7.9	0.19	1.6
96	COV_ZH_96_ID	24	YES	YES	NO	ONE	11	NO	COVID	1	NO	Mild	Mild	NO	0.7	0.98	5.26	56.6	2.46	26.5	1.48	15.9	0.1	1.1
97	COV_ZH_97_ID	21	YES	YES	NO	ONE	7	NO	COVID	0	NO	Mild	Mild	NO	1.7	1.72	4.54	61	2.13	28.6	0.34	4.6	0.43	5.8
97.2	COV_ZH_97_ID	21	YES	YES	NO	SIX	238	NO	COVID	0	NO	Mild	Mild	NO	1.6	1.56	3.78	60.8	1.8	28.9	0.25	4	0.39	6.3
98	COV_ZH_98_ID	58	NO	NO	NO	ONE	6	NO	COVID	4	NO	Severe	Mild ARDS	#N/A	0.6	1.08	4.22	52.2	3.2	39.6	0.63	7.8	0.03	0.4
99	COV_ZH_99_ID	45	NO	NO	NO	ONE	6	NO	COVID	5	YES	Severe	Sev Pneu	#N/A	0.9	1.55	3.41	41.2	3.76	45.5	0.89	10.8	0.21	2.5
100	COV_ZH_100_ID	30	NO	NO	NO	ONE	13	NO	COVID	3	YES	Severe	Mod ARDS	#N/A	1.7	2.89	6.04	61.4	2.52	25.6	0.63	6.4	0.65	6.6
101	COV_ZH_101_ID	73	YES	YES	NO	ONE	19	NO	COVID	2	YES	Severe	Mod ARDS	YES	3.8	2.41	7.03	61.8	3.61	31.7	0.33	2.9	0.41	3.6
102	COV_ZH_102_ID	87	NO	NO	NO	ONE	1	NO	COVID	2	YES	Mild	Mild	#N/A	0.9	0.68	6.87	65.5	2.94	28	0.4	3.8	0.28	2.7
103	COV_ZH_103_ID	97	YES	YES	NO	ONE	7	NO	COVID	2	YES	Severe	Sev Pneu	YES	1.5	1.89	4.76	58.3	2.54	31.1	0.53	6.5	0.34	4.2
103.2	COV_ZH_103_ID	98	YES	YES	NO	SIX	197	NO	COVID	0	YES	Severe	Sev Pneu	YES	1.6	2.08	5.67	60.4	2.47	26.3	0.88	9.4	0.37	3.9
104	COV_ZH_104_ID	87	NO	NO	NO	ONE	15	NO	COVID	3	YES	Severe	Sev Pneu	#N/A	1	4.05	4.84	60.6	2.46	30.8	0.38	4.8	0.31	3.9
105	COV_ZH_105_ID	63	YES	YES	NO	ONE	14	NO	COVID	2	YES	Mild	Pneu	YES	1.1	3.07	5.77	49.9	3.81	32.9	1.8	15.6	0.19	1.6
105.2	COV_ZH_105_ID	64	YES	YES	NO	SIX	204	NO	COVID	2	YES	Mild	Pneu	YES	1.2	3.5	7.22	55.2	4.23	32.3	1.42	10.9	0.21	1.6
106	COV_ZH_106_ID	69	YES	YES	YES	ONE	15	NO	COVID	4	YES	Severe	Sev ARDS	YES	0.7	4.32	5.48	58.2	2.94	31.2	0.76	8.1	0.23	2.4
106.2	COV_ZH_106_ID	69	YES	YES	YES	SIX	117	NO	COVID	4	YES	Severe	Sev ARDS	YES	0.4	2.96	4.48	55.6	2.63	32.6	0.69	8.6	0.26	3.2
106.3	COV_ZH_106_ID	70	YES	YES	YES	TWELVE	312	NO	COVID	4	YES	Severe	Sev ARDS	YES	0.4	3.33	4.08	51.7	2.92	37	0.61	7.7	0.28	3.5
107	COV_ZH_107_ID	39	YES	YES	NO	ONE	28	NO	COVID	3	YES	Severe	Sev ARDS	YES	2.1	4.14	10.97	68.3	4.33	27	0.65	4	0.11	0.7
107.2	COV_ZH_107_ID	39	YES	YES	NO	SIX	214	NO	COVID	4	YES	Severe	Sev ARDS	YES	0.9	3.09	7.81	68.8	2.83	24.9	0.58	5.1	0.14	1.2
108	COV_ZH_108_ID	93	NO	NO	NO	ONE	7	NO	COVID	4	YES	Severe	Sev Pneu	#N/A	0.7	2.47	3.63	47.9	3.15	41.6	0.62	8.2	0.18	2.4
109	COV_ZH_109_ID	67	NO	NO	NO	ONE	7	NO	COVID	2	YES	Severe	Mild ARDS	#N/A	0.4	2.48	3.74	52.2	2.18	30.4	0.94	13.1	0.3	4.2
110	COV_ZH_110_ID	45	NO	NO	NO	ONE	2	NO	COVID	1	YES	Mild	Mild	#N/A	1	1.11	4.41	71.5	1.32	21.4	0.4	6.5	0.04	0.6
111	COV_ZH_111_ID	66	NO	NO	NO	ONE	13	NO	COVID	2	YES	Mild	Mild	#N/A	1.4	3.77	12.06	65.2	4.25	23	1.85	10	0.33	1.8
112	COV_ZH_112_ID	73	YES	YES	YES	ONE	10	NO	COVID	1	YES	Severe	Sev ARDS	YES	1.8	2.42	6.41	48	6.15	46	0.45	3.4	0.35	2.6
112.2	COV_ZH_112_ID	73	YES	YES	YES	SIX	109	NO	COVID	1	YES	Severe	Sev ARDS	YES	1.8	2.42	5.91	43.2	6.83	50	0.5	3.7	0.43	3.1
112.3	COV_ZH_112_ID	73	YES	YES	YES	TWELVE	303	NO	COVID	1	YES	Severe	Sev ARDS	YES	1.7	2.1	4.57	40.3	6.04	53.3	0.38	3.4	0.35	3.1
113	COV_ZH_113_ID	62	NO	NO	NO	ONE	11	NO	COVID	3	YES	Mild	Pneu	YES	0.6	2.25	6.23	61.8	2.95	29.3	0.68	6.7	0.22	2.2
114	COV_ZH_114_ID	69	NO	NO	NO	ONE	14	NO	COVID	3	YES	Severe	Mild ARDS	YES	1.2	2.92	8.36	71.7	2.31	19.8	0.88	7.5	0.11	0.9
115	COV_ZH_115_ID	34	YES	YES	NO	ONE	13	NO	COVID	2	NO	Mild	Mild	NO	2.6	1.67	9.37	61.6	4.74	31.2	0.57	3.8	0.52	3.4
115.2	COV_ZH_115_ID	35	YES	YES	NO	SIX	231	NO	COVID	0	NO	Mild	Mild	NO	2.5	1.41	8.54	60.8	4.39	31.3	0.55	3.9	0.56	4
116	COV_ZH_116_ID	34	YES	YES	NO	ONE	15	NO	COVID	2	NO	Mild	Mild	YES	1.7	2.53	7.49	55.5	5.4	40	0.32	2.4	0.28	2.1
116.2	COV_ZH_116_ID	34	YES	YES	NO	SIX	233	NO	COVID	0	NO	Mild	Mild	YES	1.6	2.4	7.38	54.8	5.49	40.8	0.31	2.3	0.28	2.1
117	COV_ZH_117_ID	51	YES	YES	NO	ONE	3	NO	COVID	1	NO	Severe	Mod ARDS	YES	1.5	2.17	7	64.1	2.77	25.4	0.68	6.2	0.47	4.3
117.2	COV_ZH_117_ID	52	YES	YES	NO	SIX	211	NO	COVID	1	NO	Severe	Mod ARDS	YES	1.8	2.43	7.62	66	2.49	21.6	0.82	7.1	0.62	5.4
118	COV_ZH_118_ID	40	YES	YES	NO	ONE	6	NO	COVID	1	NO	Mild	Mild	NO	2.1	1.69	4.26	50.6	3.03	36	0.59	7	0.54	6.4
118.2	COV_ZH_118_ID	41	YES	YES	NO	SIX	206	NO	COVID	1	NO	Mild	Mild	NO	1.8	1.74	4.1	50.9	2.86	35.5	0.55	6.8	0.55	6.8
119	COV_ZH_119_ID	36	YES	YES	NO	ONE	7	NO	COVID	4	NO	Mild	Mild	YES	0.4	1.63	4.36	41.1	5.29	49.9	0.56	5.3	0.4	3.8
119.2	COV_ZH_119_ID	37	YES	YES	NO	SIX	203	NO	COVID	4	NO	Mild	Mild	YES	0.4	1.68	4.07	41.5	4.68	47.8	0.61	6.2	0.44	4.5
120	COV_ZH_120_ID	25	YES	YES	NO	ONE	8	NO	COVID	2	NO	Mild	Mild	YES	1.4	3.54	6.28	57.8	3.77	34.7	0.72	6.6	0.09	0.8
120.2	COV_ZH_120_ID	26	YES	YES	NO	SIX	204	NO	COVID	2	NO	Mild	Mild	YES	1.3	2.94	5.56	58.8	3.21	34	0.6	6.3	0.08	0.8
121	COV_ZH_121_ID	21	YES	YES	NO	ONE	3	NO	COVID	0	NO	Mild	Mild	NO	2	2.99	7.86	54.3	4.9	33.8	1.44	9.9	0.28	1.9
121.2	COV_ZH_121_ID	22	YES	YES	NO	SIX	205	NO	COVID	0	NO	Mild	Mild	NO	1.5	2.28	5.8	54.5	3.58	33.6	1.04	9.8	0.22	2.1
122	COV_ZH_122_ID	21	YES	YES	NO	ONE	4	NO	COVID	2	NO	Mild	Mild	NO	0.9	1.95	6.42	51.6	4.57	36.7	1.07	8.6	0.38	3.1
123	COV_ZH_123_ID	20	NO	NO	NO	ONE	1	NO	COVID	1	NO	Mild	Mild	#N/A	1.3	0.96	4.88	44.9	4.76	43.8	1.03	9.5	0.21	1.9
124	COV_ZH_124_ID	47	YES	YES	NO	ONE	#N/A	NO	COVID	0	NO	Mild	Asymptomatic	NO	1.5	2.31	6.27	52.6	4.27	35.9	1.15	9.7	0.22	1.8
124.2	COV_ZH_124_ID	47	YES	YES	NO	SIX	#N/A	NO	COVID	0	NO	Mild	Asymptomatic	NO	1.6	2.11	6.07	54.9	3.77	34.1	1.01	9.1	0.2	1.8
125	COV_ZH_125_ID	43	YES	YES	NO	ONE	2	NO	COVID	0	NO	Mild	Mild	NO	0.9	1.01	5.91	43.5	5.63	41.4	1.86	13.7	0.19	1.4
125.2	COV_ZH_125_ID	43	YES	YES	NO	SIX	206	NO	COVID	0	NO	Mild	Mild	NO	0.8	0.98	5	44.5	4.56	40.6	1.5	13.3	0.18	1.6
126	COV_ZH_126_ID	38	NO	NO	NO	ONE	6	NO	COVID	3	NO	Mild	Mild	#N/A	0.6	1.69	12.17	79.2	2.09	13.6	0.89	5.8	0.22	1.4
127	COV_ZH_127_ID	35	YES	YES	NO	ONE	7	NO	COVID	2	NO	Mild	Mild	YES	0.6	3.21	6.71	53	4.78	37.8	0.84	6.6	0.33	2.6
127.2	COV_ZH_127_ID	36	YES	YES	NO	SIX	195	NO	COVID	2	NO	Mild	Mild	YES	0.7	2.98	6.49	52.9	4.61	37.6	0.8	6.5	0.36	2.9
128	COV_ZH_128_ID	30	YES	YES	NO	ONE	4	NO	COVID	1	NO	Mild	Mild	YES	4.3	1.81	4.57	45.2	4.79	47.3	0.59	5.8	0.17	1.7
128.2	COV_ZH_128_ID	31	YES	YES	NO	SIX	201	NO	COVID	1	NO	Mild	Mild	YES	3.4	1.49	3.54	43.6	3.89	48	0.52	6.4	0.16	2
129	COV_ZH_129_ID	33	YES	YES	NO	ONE	10	YES	COVID	2	NO	Mild	Mild	YES	0.7	2.5	6.7	65	2.58	25	0.82	8	0.21	2
129.2	COV_ZH_129_ID	33	YES	YES	NO	SIX	199	YES	COVID	2	NO	Mild	Mild	YES	0.7	2.21	5.58	64.4	2.13	24.6	0.73	8.4	0.22	2.5
130	COV_ZH_130_ID	54	YES	YES	NO	ONE	8	NO	COVID	3	NO	Mild	Mild	NO	1.4	4.17	6.38	55	3.98	34.3	0.51	4.4	0.74	6.4
130.2	COV_ZH_130_ID	55	YES	YES	NO	SIX	204	NO	COVID	3	NO	Mild	Mild	NO	1.2	3.48	4.91	51.9	3.33	35.2	0.49	5.2	0.73	7.7
131	COV_ZH_131_ID	38	YES	YES	NO	ONE	9	YES	COVID	1	NO	Mild	Mild	YES	2	2.06	6.12	48.5	5.54	43.9	0.83	6.6	0.14	1.1
131.2	COV_ZH_131_ID	38	YES	YES	NO	SIX	199	YES	COVID	1	NO	Mild	Mild	YES	1.8	2.11	6.51	52.1	5.09	40.7	0.75	6	0.15	1.2
132	COV_ZH_132_ID	29	YES	YES	NO	ONE	12	YES	COVID	2	NO	Mild	Mild	YES	0.7	1.98	6.76	63.4	3.14	29.4	0.47	4.4	0.3	2.8
133	COV_ZH_133_ID	36	YES	YES	NO	ONE	14	NO	COVID	1	NO	Mild	Mild	YES	1.1	3.39	4.52	37.5	5.94	49.3	1.28	10.6	0.3	2.5
133.2	COV_ZH_133_ID	36	YES	YES	NO	SIX	199	NO	COVID	1	NO	Mild	Mild	YES	0.9	3.09	3.79	37.6	4.77	47.3	1.22	12.1	0.31	3.1
134	COV_ZH_134_ID	34	YES	YES	NO	ONE	10	NO	COVID	4	NO	Mild	Mild	NO	2.7	3.23	4.1	39.7	5.48	53	0.53	5.1	0.23	2.2
134.2	COV_ZH_134_ID	34	YES	YES	NO	SIX	193	NO	COVID	4	NO	Mild	Mild	NO	2.6	3.04	3.41	36.5	5.16	55.2	0.53	5.7	0.25	2.7
135	COV_ZH_135_ID	32	YES	YES	NO	ONE	10	NO	COVID	3	NO	Mild	Mild	YES	3.1	1.84	5.84	49.5	5.21	44.2	0.31	2.6	0.44	3.7
135.2	COV_ZH_135_ID	32	YES	YES	NO	SIX	193	NO	COVID	3	NO	Mild	Mild	YES	2.7	1.35	3.89	48.4	3.53	43.9	0.25	3.1	0.37	4.6
136	COV_ZH_136_ID	30	NO	NO	NO	ONE	14	NO	COVID	2	NO	Mild	Mild	#N/A	2.4	1.57	6.87	57.1	4.33	36	0.59	4.9	0.25	2.1
137	COV_ZH_137_ID	23	NO	NO	NO	ONE	11	NO	COVID	2	NO	Mild	Mild	#N/A	1.2	2.38	10.51	61.5	4.83	28.3	0.72	4.2	1.03	6
138	COV_ZH_138_ID	24	YES	YES	NO	ONE	#N/A	NO	COVID	0	NO	Mild	Asymptomatic	NO	1.6	1.65	5.73	47.4	5.2	43	0.81	6.7	0.36	3
138.2	COV_ZH_138_ID	25	YES	YES	NO	SIX	#N/A	NO	COVID	0	NO	Mild	Asymptomatic	NO	1.4	1.37	4.21	47	3.74	41.7	0.67	7.5	0.34	3.8
139	COV_ZH_139_ID	30	NO	NO	NO	ONE	16	NO	COVID	1	NO	Mild	Mild	#N/A	0.5	1.91	5.64	51.7	4.54	41.6	0.46	4.2	0.27	2.5
140	COV_ZH_140_ID	37	YES	YES	NO	ONE	13	NO	COVID	1	NO	Mild	Mild	NO	0.9	2.05	7.53	55.8	5.3	39.3	0.36	2.7	0.31	2.3
140.2	COV_ZH_140_ID	38	YES	YES	NO	SIX	203	NO	COVID	1	NO	Mild	Mild	NO	1	2.08	7.06	53.4	5.32	40.3	0.44	3.3	0.39	3
141	COV_ZH_141_ID	24	YES	YES	NO	ONE	12	NO	COVID	3	NO	Mild	Mild	YES	0.7	0.63	5.58	55.6	3.71	37	0.57	5.7	0.17	1.7
141.2	COV_ZH_141_ID	25	YES	YES	NO	SIX	203	NO	COVID	3	NO	Mild	Mild	YES	0.6	2.47	4.65	55.5	3.04	36.3	0.52	6.2	0.17	2
142	COV_ZH_142_ID	21	YES	YES	NO	ONE	8	NO	COVID	1	NO	Mild	Mild	YES	1.4	2.86	7.78	71.2	2.23	20.4	0.57	5.2	0.34	3.1
142.2	COV_ZH_142_ID	22	YES	YES	NO	SIX	189	NO	COVID	1	NO	Mild	Mild	YES	1.2	2.48	6.58	73.1	1.71	19	0.41	4.6	0.3	3.3
143	COV_ZH_143_ID	32	YES	YES	NO	ONE	7	NO	COVID	1	NO	Mild	Mild	NO	3.3	2.79	13.06	73.7	3.19	18	0.69	3.9	0.78	4.4
144	COV_ZH_144_ID	43	YES	YES	NO	ONE	7	YES	COVID	2	NO	Mild	Mild	YES	2.1	1.99	7.22	53	4.82	35.4	0.97	7.1	0.62	4.5
145	COV_ZH_145_ID	27	YES	YES	NO	ONE	12	NO	COVID	2	NO	Mild	Mild	YES	1.1	1.94	4.26	50.1	3.66	43.1	0.42	4.9	0.16	1.9
145.2	COV_ZH_145_ID	28	YES	YES	NO	SIX	187	NO	COVID	2	NO	Mild	Mild	YES	1	1.82	3.18	45.4	3.24	46.2	0.43	6.1	0.16	2.3
146	COV_ZH_146_ID	57	YES	YES	NO	ONE	38	NO	COVID	3	NO	Mild	Mild	YES	0.9	3.42	9.78	64.3	4.44	29.2	0.38	2.5	0.6	3.9
146.2	COV_ZH_146_ID	58	YES	YES	NO	SIX	211	NO	COVID	3	NO	Mild	Mild	YES	0.5	2.62	7.28	58.8	4.21	34	0.3	2.4	0.6	4.8
147	COV_ZH_147_ID	33	YES	YES	NO	ONE	6	NO	COVID	3	NO	Mild	Mild	YES	1.9	3.51	6.92	54.7	4.75	37.5	0.59	4.7	0.4	3.2
147.2	COV_ZH_147_ID	33	YES	YES	NO	SIX	181	NO	COVID	3	NO	Mild	Mild	YES	1.7	3.17	5.2	52.6	3.7	37.4	0.58	5.9	0.41	4.1
148	COV_ZH_148_ID	31	YES	YES	NO	ONE	7	NO	COVID	3	NO	Mild	Mild	YES	1.2	3.08	5.74	56.1	3.83	37.4	0.58	5.7	0.09	0.9
148.2	COV_ZH_148_ID	32	YES	YES	NO	SIX	189	NO	COVID	3	NO	Mild	Mild	YES	1.1	2.89	4.8	54.7	3.35	38.2	0.55	6.3	0.08	0.9
149	COV_ZH_149_ID	29	YES	YES	NO	ONE	4	NO	COVID	1	NO	Mild	Mild	NO	0.7	1.98	5.73	45.7	5.52	44	1.06	8.5	0.23	1.8
149.2	COV_ZH_149_ID	30	YES	YES	NO	SIX	191	NO	COVID	1	NO	Mild	Mild	NO	0.7	1.8	4.66	44.6	4.62	44.2	0.96	9.2	0.22	2.1
150	COV_ZH_150_ID	27	YES	YES	NO	ONE	5	NO	COVID	3	NO	Mild	Mild	YES	1.3	1.9	6.25	52.2	4.17	34.8	0.73	6.1	0.82	6.9
150.2	COV_ZH_150_ID	28	YES	YES	NO	SIX	194	NO	COVID	3	NO	Mild	Mild	YES	1	1.78	5.06	52.3	3.01	31.1	0.72	7.4	0.88	9.1
151	COV_ZH_151_ID	23	YES	YES	NO	ONE	4	NO	COVID	2	NO	Mild	Mild	YES	1.2	1.49	5.98	52.4	3.78	33.1	1.07	9.4	0.58	5.1
151.2	COV_ZH_151_ID	24	YES	YES	NO	SIX	185	NO	COVID	2	NO	Mild	Mild	YES	1	1.35	4.66	51.4	2.86	31.5	0.94	10.4	0.61	6.7
152	COV_ZH_152_ID	29	YES	YES	NO	ONE	10	NO	COVID	3	NO	Mild	Mild	YES	1.7	1.25	7.45	63.6	3.65	31.2	0.35	3	0.26	2.2
152.2	COV_ZH_152_ID	29	YES	YES	NO	SIX	183	NO	COVID	3	NO	Mild	Mild	YES	1.5	1.2	6.05	60.2	3.43	34.1	0.27	2.7	0.3	3
153	COV_ZH_153_ID	50	YES	YES	NO	ONE	11	NO	COVID	2	NO	Mild	Mild	NO	2.3	3.8	7.84	55.3	4.21	29.7	1.74	12.3	0.4	2.8
153.2	COV_ZH_153_ID	50	YES	YES	NO	SIX	185	NO	COVID	2	NO	Mild	Mild	NO	2.3	3.66	7.14	55	3.62	27.9	1.82	14	0.41	3.2
154	COV_ZH_154_ID	31	YES	YES	NO	ONE	16	NO	COVID	2	NO	Mild	Mild	NO	1.3	1.61	6.19	50.2	5.35	43.4	0.58	4.7	0.2	1.6
154.2	COV_ZH_154_ID	31	YES	YES	NO	SIX	202	NO	COVID	2	NO	Mild	Mild	NO	1.2	1.66	5.25	50.8	4.28	41.4	0.57	5.5	0.23	2.2
155	COV_ZH_155_ID	34	YES	YES	NO	ONE	5	NO	COVID	0	NO	Mild	Mild	YES	1.2	2.59	6.72	46.5	5.91	40.9	1.36	9.4	0.46	3.2
155.2	COV_ZH_155_ID	34	YES	YES	NO	SIX	186	NO	COVID	0	NO	Mild	Mild	YES	1.2	2.52	6.41	47.1	5.37	39.4	1.32	9.7	0.52	3.8
156	COV_ZH_156_ID	67	YES	YES	NO	ONE	9	NO	COVID	1	NO	Mild	Mild	YES	0.9	2.38	5.87	47.6	5.35	43.4	0.96	7.8	0.15	1.2
156.2	COV_ZH_156_ID	68	YES	YES	NO	SIX	181	NO	COVID	1	NO	Mild	Mild	YES	0.7	2.43	5.87	50.8	4.67	40.4	0.86	7.4	0.16	1.4
157	COV_ZH_157_ID	32	YES	YES	NO	ONE	16	NO	COVID	2	NO	Mild	Mild	NO	1.2	3.82	4.19	37.5	5.38	48.1	0.81	7.2	0.8	7.2
157.2	COV_ZH_157_ID	33	YES	YES	NO	SIX	189	NO	COVID	2	NO	Mild	Mild	NO	1	3.5	3.91	38.9	4.41	43.8	0.81	8.1	0.93	9.2
158	COV_ZH_158_ID	19	YES	YES	NO	ONE	16	NO	COVID	1	NO	Mild	Mild	YES	0.9	1.94	5.92	62.1	3.02	31.7	0.43	4.5	0.17	1.8
159	COV_ZH_159_ID	19	YES	YES	NO	ONE	8	NO	COVID	1	NO	Mild	Mild	NO	1.1	1.4	6.71	54.5	3.94	32	0.68	5.5	0.99	8
160	COV_ZH_160_ID	42	YES	YES	NO	ONE	18	NO	COVID	2	NO	Mild	Mild	YES	3.2	2	6.71	60.5	3.4	30.6	0.84	7.6	0.15	1.4
160.2	COV_ZH_160_ID	43	YES	YES	NO	SIX	201	NO	COVID	2	NO	Mild	Mild	YES	0.9	1.37	6.74	55.2	4.28	35.1	1.16	9.5	0.03	0.2
161	COV_ZH_161_ID	47	YES	YES	NO	ONE	17	NO	COVID	1	NO	Mild	Mild	YES	0.9	2.96	3.42	37.9	4.43	49.1	1.02	11.3	0.15	1.7
162	COV_ZH_162_ID	30	YES	YES	NO	ONE	6	NO	COVID	2	NO	Mild	Mild	NO	1	1.43	8.26	57.5	4.73	32.9	1.36	9.5	0.02	0.1
162.2	COV_ZH_162_ID	31	YES	YES	NO	SIX	183	NO	COVID	2	NO	Mild	Mild	NO	0.9	1.37	6.74	55.2	4.28	35.1	1.16	9.5	0.03	0.2
163	COV_ZH_163_ID	49	YES	YES	NO	ONE	17	NO	COVID	1	NO	Mild	Mild	NO	1.3	2.08	6.78	60.2	4.08	36.2	0.27	2.4	0.13	1.2
163.2	COV_ZH_163_ID	49	YES	YES	NO	SIX	193	NO	COVID	1	NO	Mild	Mild	NO	1.2	2.04	6.53	60.2	3.92	36.2	0.25	2.3	0.14	1.3
164	COV_ZH_164_ID	23	YES	YES	NO	ONE	9	NO	COVID	1	NO	Mild	Mild	YES	1.3	2.28	9.15	62.4	3.7	25.2	1.47	10	0.34	2.3
165	COV_ZH_165_ID	33	YES	YES	NO	ONE	17	NO	COVID	3	NO	Mild	Mild	NO	1	2.82	5.92	62.2	2.77	29.1	0.75	7.9	0.08	0.8
165.2	COV_ZH_165_ID	33	YES	YES	NO	SIX	188	NO	COVID	3	NO	Mild	Mild	NO	0.9	2.87	5.83	64.1	2.32	25.5	0.86	9.5	0.09	1
166	COV_ZH_166_ID	53	NO	NO	NO	ONE	18	NO	COVID	2	NO	Mild	Mild	#N/A	1.1	3.46	7.87	71	2.16	19.5	0.52	4.7	0.53	4.8
167	COV_ZH_167_ID	25	YES	YES	NO	ONE	8	NO	COVID	2	NO	Mild	Mild	NO	0.5	1.93	6.61	62.6	3.01	28.5	0.53	5	0.41	3.9
167.2	COV_ZH_167_ID	26	YES	YES	NO	SIX	183	NO	COVID	2	NO	Mild	Mild	NO	0.6	1.76	5.61	60.8	2.78	30.1	0.45	4.9	0.39	4.2
168	COV_ZH_168_ID	20	YES	YES	NO	ONE	#N/A	NO	COVID	0	NO	Mild	Asymptomatic	NO	1.3	1.75	7.01	71.5	2.16	22	0.48	4.9	0.16	1.6
168.2	COV_ZH_168_ID	20	YES	YES	NO	SIX	#N/A	NO	COVID	0	NO	Mild	Asymptomatic	NO	1.7	2.02	6.69	68.1	2.2	22.4	0.73	7.4	0.2	2
169	COV_ZH_169_ID	20	YES	YES	NO	ONE	#N/A	NO	COVID	0	NO	Mild	Asymptomatic	NO	1	1.59	5.54	59.7	2.91	31.4	0.79	8.5	0.04	0.4
169.2	COV_ZH_169_ID	20	YES	YES	NO	SIX	#N/A	NO	COVID	0	NO	Mild	Asymptomatic	NO	0.9	1.49	5.27	59.4	2.72	30.7	0.84	9.5	0.04	0.5
170	COV_ZH_170_ID	53	YES	YES	NO	ONE	20	NO	COVID	4	YES	Mild	Mild	YES	2.2	2.39	6.48	55.2	4.4	37.5	0.56	4.8	0.29	2.5
170.2	COV_ZH_170_ID	54	YES	YES	NO	SIX	282	NO	COVID	4	YES	Mild	Mild	YES	1.5	2.05	4.24	49.9	3.58	42.1	0.5	5.9	0.18	2.1
171	COV_ZH_171_ID	70	YES	YES	NO	ONE	62	NO	COVID	4	YES	Severe	Sev ARDS	YES	0.8	3.44	12.21	64.2	4.48	23.6	2.16	11.4	0.16	0.8
171.2	COV_ZH_171_ID	70	YES	YES	NO	SIX	293	NO	COVID	4	YES	Severe	Sev ARDS	YES	0.8	3.11	7.93	59.3	3.65	27.3	1.69	12.6	0.11	0.8
172	COV_ZH_172_ID	78	NO	NO	NO	ONE	14	NO	COVID	1	YES	Severe	Sev Pneu	#N/A	1.1	1.07	5.74	73.9	1.52	19.6	0.47	6	0.04	0.5
173	COV_ZH_173_ID	78	NO	NO	NO	ONE	13	NO	COVID	3	YES	Severe	Mild ARDS	#N/A	0.8	2.9	8.01	70.8	2.17	19.2	0.63	5.6	0.51	4.5
174	COV_ZH_174_ID	64	YES	YES	NO	ONE	4	NO	COVID	2	YES	Severe	Sev Pneu	NO	0.9	2.23	4.1	44.7	3.72	40.6	0.88	9.6	0.47	5.1
174.2	COV_ZH_174_ID	64	YES	YES	NO	SIX	151	NO	COVID	2	YES	Severe	Sev Pneu	NO	1.1	2.6	4.9	45.9	3.93	36.8	1.28	12	0.57	5.3
175	COV_ZH_175_ID	47	YES	YES	NO	ONE	9	YES	COVID	3	YES	Severe	Sev Pneu	YES	2.5	1.9	4.13	53.2	2.88	37.1	0.44	5.7	0.32	4.1
175.2	COV_ZH_175_ID	47	YES	YES	NO	SIX	156	YES	COVID	3	YES	Severe	Sev Pneu	YES	2.2	1.66	3.83	53.7	2.52	35.3	0.43	6	0.35	4.9
176	COV_ZH_176_ID	67	YES	YES	NO	ONE	22	NO	COVID	1	NO	Mild	Mild	NO	1	2.14	4.46	47.5	4.2	44.7	0.67	7.1	0.06	0.6
177	COV_ZH_177_ID	26	YES	YES	NO	ONE	24	NO	COVID	2	NO	Mild	Mild	YES	1.1	2.63	7.63	62.6	2.24	18.4	0.97	8	1.34	11
177.2	COV_ZH_177_ID	27	YES	YES	NO	SIX	193	NO	COVID	2	NO	Mild	Mild	YES	1	2.45	6.54	60.8	2	18.6	0.85	7.9	1.36	12.7
178	COV_ZH_178_ID	71	YES	YES	NO	ONE	14	NO	COVID	2	YES	Severe	Mild ARDS	YES	1	2.6	3.98	45.3	3.36	38.2	1.16	13.2	0.29	3.3
178.2	COV_ZH_178_ID	71	YES	YES	NO	SIX	241	NO	COVID	2	YES	Severe	Mild ARDS	YES	0.7	1.99	3.96	45.9	3.18	36.9	1.17	13.6	0.31	3.6
179	COV_ZH_179_ID	68	YES	YES	NO	ONE	14	NO	COVID	2	YES	Mild	Pneu	YES	1	1.91	6.46	63.1	3.26	31.9	0.44	4.3	0.07	0.7
179.2	COV_ZH_179_ID	69	YES	YES	NO	SIX	240	NO	COVID	2	YES	Mild	Pneu	YES	1	2.22	7.71	65.6	3.52	30	0.44	3.7	0.08	0.7
180	COV_ZH_180_ID	55	YES	YES	NO	ONE	6	YES	COVID	1	YES	Mild	Pneu	YES	0.6	1.29	2.91	44.7	3.03	46.5	0.31	4.8	0.26	4
180.2	COV_ZH_180_ID	56	YES	YES	NO	SIX	230	YES	COVID	1	YES	Mild	Pneu	YES	0.7	1.81	3.68	43.5	3.82	45.2	0.6	7.1	0.36	4.3
181	COV_ZH_181_ID	27	NO	YES	YES	ONE	-50	YES	Healthy	0	NO	Healthy	Healthy	NO	0.4	1.17	4.26	66.7	1.32	20.7	0.58	9.1	0.23	3.6
181.2	COV_ZH_181_ID	27	YES	YES	NO	ONE	16	YES	COVID	2	NO	Mild	Mild	YES	0.4	0.96	3.65	64.1	1.25	22	0.53	9.3	0.26	4.6
181.4	COV_ZH_181_ID	28	YES	YES	NO	SIX	143	YES	COVID	0	NO	Mild	Mild	YES	0.5	1.1	3.65	64.4	1.28	22.6	0.52	9.2	0.22	3.9
182	COV_ZH_182_ID	34	NO	YES	YES	ONE	-50	NO	Healthy	0	NO	Healthy	Healthy	NO	1	1.47	5.61	51.3	4.33	39.6	0.46	4.2	0.53	4.8
183	COV_ZH_183_ID	29	NO	YES	YES	ONE	-50	NO	Healthy	0	NO	Healthy	Healthy	NO	2.4	2.15	4.67	47.1	4.44	44.8	0.47	4.7	0.34	3.4
184	COV_ZH_184_ID	56	NO	YES	YES	ONE	-50	NO	Healthy	0	NO	Healthy	Healthy	NO	0.6	1.26	2.57	34.3	4.05	54.1	0.71	9.5	0.16	2.1
185	COV_ZH_185_ID	25	NO	YES	YES	ONE	-50	NO	Healthy	0	NO	Healthy	Healthy	NO	3.1	1.67	5.16	46.2	4.69	42	1.2	10.7	0.12	1.1
185.3	COV_ZH_185_ID	25	NO	NO	NO	ONE	38	NO	COVID	2	NO	Mild	Mild	NO	2.9	1.53	4.91	48.2	4.08	40.1	1.1	10.8	0.09	0.9
186	COV_ZH_186_ID	24	NO	YES	YES	ONE	-50	NO	Healthy	0	NO	Healthy	Healthy	NO	2	2.45	8.2	49	3.7	22.1	4.12	24.6	0.7	4.2
187	COV_ZH_187_ID	29	NO	YES	YES	ONE	-50	NO	Healthy	0	NO	Healthy	Healthy	NO	2	4.25	6.56	48.9	5.85	43.6	0.8	6	0.21	1.6
189	COV_ZH_189_ID	29	NO	YES	YES	ONE	-50	NO	Healthy	0	NO	Healthy	Healthy	NO	2.9	3.04	7.64	57.7	5.18	39.1	0.39	2.9	0.03	0.2
190	COV_ZH_190_ID	32	NO	YES	YES	ONE	-50	NO	Healthy	0	NO	Healthy	Healthy	NO	1.6	1.36	5.2	55.3	3.25	34.6	0.49	5.2	0.46	4.9
191	COV_ZH_191_ID	34	NO	NO	NO	ONE	5	NO	COVID	1	NO	Mild	Mild	#N/A	1.6	2.96	4.6	42.6	4.79	44.4	1.14	10.6	0.26	2.4
192	COV_ZH_192_ID	22	YES	YES	NO	ONE	11	NO	COVID	2	NO	Mild	Mild	NO	1.8	2.71	6.14	62	2.29	23.1	0.83	8.4	0.64	6.5
193	COV_ZH_193_ID	39	YES	YES	NO	ONE	19	NO	COVID	2	NO	Mild	Mild	YES	0.9	1.92	5.17	47.3	4.3	39.3	0.93	8.5	0.54	4.9
193.2	COV_ZH_193_ID	40	YES	YES	NO	SIX	255	NO	COVID	2	NO	Mild	Mild	YES	0.6	1.95	4.67	46.7	3.93	39.3	0.89	8.9	0.5	5
194	COV_ZH_194_ID	35	NO	NO	NO	ONE	16	NO	COVID	1	NO	Mild	Mild	#N/A	1.8	2.52	5.81	62.9	1.92	20.8	0.87	9.4	0.64	6.9
195	COV_ZH_195_ID	26	NO	YES	YES	ONE	-50	NO	Healthy	0	NO	Healthy	Healthy	NO	2.1	2.08	8.22	73.7	2.58	23.1	0.24	2.2	0.12	1.1
196	COV_ZH_196_ID	26	NO	YES	YES	ONE	-50	NO	Healthy	0	NO	Healthy	Healthy	NO	1.5	2.21	5.83	58.3	3.72	37.2	0.42	4.2	0.03	0.3
197	COV_ZH_197_ID	74	NO	YES	YES	ONE	-50	NO	Healthy	0	NO	Healthy	Healthy	NO	0.6	2.33	8.74	72.7	1.98	16.5	1.27	10.6	0.04	0.3
197.2	COV_ZH_197_ID	74	YES	YES	NO	ONE	4	NO	COVID	3	NO	Severe	Sev Pneu	YES	0.5	2.34	7.94	70.1	1.98	17.5	1.36	12	0.04	0.4
197.4	COV_ZH_197_ID	74	YES	YES	NO	SIX	171	NO	COVID	0	YES	Severe	Sev Pneu	YES	0.5	2.07	7.95	74.7	1.43	13.4	1.23	11.6	0.03	0.3
198	COV_ZH_198_ID	78	NO	YES	YES	ONE	-50	NO	Healthy	0	NO	Healthy	Healthy	NO	0.3	3.96	3.21	34.6	4.77	51.4	1	10.8	0.3	3.2
198.2	COV_ZH_198_ID	78	YES	YES	NO	ONE	6	NO	COVID	2	YES	Severe	Sev Pneu	YES	0.3	3.32	2.08	32.7	3.24	50.9	0.82	12.9	0.22	3.5
198.4	COV_ZH_198_ID	78	YES	YES	NO	SIX	173	NO	COVID	0	YES	Severe	Sev Pneu	YES	0.4	3.81	3.31	40	3.64	44	1.05	12.7	0.28	3.4
199	COV_ZH_199_ID	74	NO	YES	YES	ONE	-50	NO	Healthy	0	NO	Healthy	Healthy	NO	0.7	1.76	4.39	52.8	3.31	39.8	0.38	4.6	0.24	2.9
200	COV_ZH_200_ID	79	NO	YES	YES	ONE	-50	YES	Healthy	0	NO	Healthy	Healthy	NO	0.2	3.79	3.26	44	3.59	48.4	0.43	5.8	0.13	1.8
201	COV_ZH_201_ID	72	NO	YES	YES	ONE	-50	NO	Healthy	0	NO	Healthy	Healthy	NO	0.4	4.32	4.13	47.6	3.66	42.2	0.43	5	0.45	5.2
204	COV_ZH_204_ID	34	NO	NO	NO	ONE	12	NO	COVID	3	NO	Mild	Mild	#N/A	2.4	1.73	7.74	57	4.74	34.9	1.01	7.4	0.1	0.7
205	COV_ZH_205_ID	34	NO	NO	NO	ONE	14	NO	COVID	2	NO	Mild	Mild	#N/A	2	2.47	4.4	35.8	5.36	43.6	1.16	9.4	1.37	11.1
206	COV_ZH_206_ID	66	YES	YES	NO	ONE	5	NO	COVID	0	NO	Mild	Mild	YES	1.5	1.24	4.99	64.6	2.17	28.1	0.37	4.8	0.19	2.5
206.2	COV_ZH_206_ID	67	YES	YES	NO	SIX	139	NO	COVID	0	NO	Mild	Mild	YES	1.4	1.25	5.82	68	2.17	25.4	0.38	4.4	0.19	2.2
207	COV_ZH_207_ID	70	YES	YES	NO	ONE	7	NO	COVID	1	NO	Mild	Mild	NO	0.6	2.46	5.68	68.1	1.89	22.7	0.57	6.8	0.2	2.4
207.2	COV_ZH_207_ID	70	YES	YES	NO	SIX	141	NO	COVID	1	NO	Mild	Mild	NO	0.7	2.95	5.68	66.4	2.11	24.6	0.56	6.5	0.21	2.5
208	COV_ZH_208_ID	30	YES	YES	NO	ONE	3	NO	COVID	2	NO	Mild	Mild	YES	1.4	2.44	8.95	53	6.03	35.7	0.98	5.8	0.93	5.5
208.2	COV_ZH_208_ID	30	YES	YES	NO	SIX	137	NO	COVID	2	NO	Mild	Mild	YES	1.4	2.59	7.71	47.4	6.79	41.7	0.89	5.5	0.89	5.5
209	COV_ZH_209_ID	31	YES	YES	NO	ONE	4	NO	COVID	1	NO	Mild	Mild	YES	1.1	1.43	4.33	59.5	2.33	32	0.33	4.5	0.29	4
209.2	COV_ZH_209_ID	31	YES	YES	NO	SIX	138	NO	COVID	1	NO	Mild	Mild	YES	1	1.43	2.32	35.9	0.29	4.5	0.25	3.9	0.25	3.9
210	COV_ZH_210_ID	64	YES	YES	NO	ONE	9	NO	COVID	1	NO	Mild	Mild	NO	0.2	0.6	3.8	39.3	5.18	53.6	0.61	6.3	0.07	0.7
210.2	COV_ZH_210_ID	64	YES	YES	NO	SIX	137	NO	COVID	1	NO	Mild	Mild	NO	0.3	0.67	4.03	42.6	4.77	50.4	0.61	6.4	0.05	0.5
211	COV_ZH_211_ID	66	YES	YES	NO	ONE	19	NO	COVID	3	NO	Mild	Mild	YES	1	1.53	3.09	37.3	4.21	50.8	0.53	6.4	0.45	5.4
211.2	COV_ZH_211_ID	66	YES	YES	NO	SIX	146	NO	COVID	3	NO	Mild	Mild	YES	1.1	1.45	4.08	44.1	4.32	46.7	0.41	4.4	0.45	4.9
212	COV_ZH_212_ID	68	YES	YES	NO	ONE	19	NO	COVID	1	NO	Mild	Mild	YES	0.3	2.93	3.3	40	3.66	44.4	0.38	4.6	0.91	11
212.2	COV_ZH_212_ID	69	YES	YES	NO	SIX	146	NO	COVID	1	NO	Mild	Mild	YES	0.4	3.28	2.36	31.3	3.78	50.2	0.39	5.2	1	13.3
213	COV_ZH_213_ID	49	NO	YES	YES	ONE	-50	NO	Healthy	0	NO	Healthy	Healthy	NO	1.3	1.77	5.95	58.4	2.97	29.2	0.79	7.8	0.47	4.6
214	COV_ZH_214_ID	26	NO	YES	YES	ONE	-50	YES	Healthy	0	NO	Healthy	Healthy	NO	0.7	1.35	4.28	38	4.43	39.3	0.59	5.2	1.97	17.5
215	COV_ZH_215_ID	27	NO	YES	YES	ONE	-50	YES	Healthy	0	NO	Healthy	Healthy	NO	1.1	2.27	5.8	68.2	1.85	21.7	0.6	7.1	0.26	3.1
216	COV_ZH_216_ID	65	NO	YES	YES	ONE	-50	NO	Healthy	0	NO	Healthy	Healthy	NO	0.4	1.77	3.37	50.8	2.51	37.8	0.52	7.8	0.24	3.6
217	COV_ZH_217_ID	62	NO	YES	YES	ONE	-50	NO	Healthy	0	NO	Healthy	Healthy	NO	2	1.19	4.75	62.7	2.13	28.1	0.44	5.8	0.25	3.3

## Sheet: Info
Variable	Comment
PatID	Patient identifier
Age	Age at sampling timepoint (years)
Resampling	Whether patient attended follow-up visits (YES/NO)
Resampling_andH	Whether patient attended follow-up visits + Healthy controls (YES/NO)
Complete_OST	Whether patient attended both 6-month and 1-year follow-up visits (YES/NO)
Sampling_month	Timepoint of patient visit: ONE = Primary infection, SIX = 6-month follow-up, TWELVE = 1-year follow-up
Days	Time after symptom onset (Days) at sampling timepoint
Asthma	History of asthma bronchiale (YES/NO)
COVID	COVID-19 patient (COVID) or Healthy control (Healthy)
Nr_Symptoms	Nr of symptoms during primary infection. Count of five symptom groups: fever, fatigue, cough, shortness of breath (dyspnea), and gastrointestinal symptoms (see Methods for diagnostic criteria)
Hospitalized	Whether patient was hospitalized at sampling timepoint (YES/NO)
SevMax2	COVID-19 severity (followed-up; Healthy, Mild, Severe; see Methods for diagnostic criteria)
SevMax6	COVID-19 severity grades (followed-up; Healthy, Mild = Mild illness, Pneu = Mild pneumonia, Sev Pneu = Severe Pneumonia, Mild ARDS, Mod ARDS = Moderate ARDS, Sev ARDS = Severe ARDS; see Methods for diagnostic criteria)
PACS	Whether patient developed post-acute COVID-19 syndrome(PACS; YES/NO; see Methods for diagnostic criteria)
IgM	Total IgM (g/l)
IgA	Total IgA (g/l)
IgG1	Total IgG1 (g/l)
IgG1_per	Total IgG1 (% of total IgG)
IgG2	Total IgG2 (g/l)
IgG2_per	Total IgG2 (% of total IgG)
IgG3	Total IgG3 (g/l)
IgG3_per	Total IgG3 (% of total IgG)
IgG4	Total IgG4 (g/l)
IgG4_per	Total IgG4 (% of total IgG)
